# Supplementary material for: Water-Content-Dependent Switching of the Bending Behavior of Photoresponsive Hydrogels Composed of Hydrophilic Acrylamide-Based Main Chains and Hydrophobic Azobenzene
Source: Gels. 2023 Aug 16;9(8):658. doi: 10.3390/gels9080658 (PMC10453818; doi:10.3390/gels9080658)
Supplement: Supplementary file 1 [file gels-09-00658-s001.zip]

Archive with 10 entries (10 files):
- gels-2476398_SI_230807.pdf
- Video S1.mp4
- Video S2.mp4
- Video S3.mp4
- Video S4.mp4
- Video S5.mp4
- Video S6.mp4
- Video S7.mp4
- Video S8.mp4
- Video S9.mp4
